# Supplementary material for: Steroid receptor coactivator-1 modulates the function of Pomc neurons and energy homeostasis
Source: Nat Commun. 2019 Apr 12;10:1718. doi: 10.1038/s41467-019-08737-6 (PMC6461669; doi:10.1038/s41467-019-08737-6)
Supplement: Supplementary file 4 — Supplementary Data 1 [file 41467_2019_8737_MOESM4_ESM.xlsx]

## Sheet: Supplementary Fig 1a
STAT3	-	+	-	+
SRC-1	-	-	+	+
	100.361	125.595	118.37	172.781
	99.6391	132.723	142.784	160.936

## Sheet: Supplementary Fig 1b
STAT3	-	+	-	+
SRC-1	-	-	+	+
	104.004	185.17	95.2692	158.384
	95.9963	159.532	107.919	156.804

## Sheet: Supplementary Fig 1c
STAT3	-	+	-	+
SRC-1	-	-	+	+
	98.9399	120.926	108.558	142.739
	99.7965	117.065	115.802	143.418
	101.264	113.282	124.066	148.49
	108.524	123.261	124.571	137.897
	95.4724	123.663	122.872	156.467
	96.0034	121.343	116.106	152.987

## Sheet: Supplementary Fig 1d
STAT3	-	+	-	+
SRC-1	-	-	+	+
	90.7313	207.43	90.162	181.244
	99.5329	178.441	129.222	223.369
	109.736	127.254	133.032	137.542
	96.6701	138.012	100.205	131.557
	94.6721	119.877	102.203	148.309
	108.658		100.205	177.664

## Sheet: Supplementary Fig 1e
Raw gel images were presented in the figure

## Sheet: Supplementary Fig 1f
	Control																				pomcSRC-1-KO
27	10.04	10.72	13.12												15.87									12.98	12.43	12.27	13.43												11.95
30	11.16	12.37	13.99	15.01	16.6	16.13									17.2									14.04	13.3	13.23	14.06	17.78	13.81	16.9									13.52
34	12.65	13.4	14.82		17.79	19.18	18.37	14.62							18.83	17.53					15.33	18.28	17.58	15.73	14.8	14.55	15.03	18.84	16.34	19.3	14.19	17.26	17.65	15.1	17.89	18.01			14.58
37	13.77	14.8	15.84	17.81	19.28	20.36	19.32	15.12	17.31	16.68	18.51	18.85	18.16	19.27	19.8	18.56					16.69	18.85	18.9	16.76	15.58	15.35	15.84	19.35	17.44	20.25	14.9	18.06	18.26	15.95	18.72	18.81	16.62	18.22	15.36
41	15.04	15.17	16.91	19.65	20.95	21.24	22.3	16.39	17.92	17.31	20.08	20.05	18.92	20.28	21.88	20.99					18.09	21.14	21.74	18.02	17	16.8	16.83	20.13	18.2	21.05	15.84	18.93	18.98	19.28	21.16	19.89	17.82	19.13	16.89
44	15.22	16.03	17.9	20.53	21.72	22.1	23.36	17.02	18.96	18.81	21.6	21.66	20.9	22.33		21.68					18.97	22.22	23.32	18.71	17.49	17.64	17.51	20.48	19.03	21.88	16.63	19.87	19.66	19.94	21.89	20.65	18.94	21.04
48	16.66	16.97	18.38	21.41	22.37	22.94	24.06	17.75	19.33	19.53	22.38	22.33	21.7	23		22.7					20.33	23.46	25.55	19.11	18.27	18.63	18.36	21.19	19.99	22.63	17.52	20.55	20.32	20.95	22.57	21.51	20.22	21.89
51	17.17	17.6	18.64	21.86	22.94	23.53	24.78	18.72	20.15	20.08	23.07	22.95	22.32	23.97		22.95					20.73	23.4	26.68	19.47	19	19.18	18.86	21.38	20.96	23.51	18.41	21.33	20.93	21.62	22.62	21.67	20.58	22.6
55	17.25	17.7	19.04	22.2	23.29	23.87	26.57	20.28	20.52	20.12	23.65	22.97	22.54	24.19		23.66					21.12	23.7	27.71	19.85	19.08	19.43	19.24	21.46	21.52	23.94	19.59	22.81	21.78	22.63	23.72	22.69	21.02	22.9
58	18.66	18.25	20.17	22.87	24.1	24.33	27.19	20.5	21.2	20.3	23.78	23.88	22.77	24.76		23.87					21.52	24.08	29.04	20.11	19.36	19.89	19.93	21.94	22	24.58	20.66	23.1	22.27	22.88	24.13	23.08	21.88	23.46
62	19.66	18.98	21.12	23.36	24.91	25.24	27.82	20.73								23.94					21.71	24.2	30.13	20.83	19.85	20.35	20.52	22.19	22.84	26.58	21.31	23.64	22.91	23.11	24.66	23.76
65	20.23	19.54	21.68	23.85	25.33	25.38	28.46	21.26								23.38					22.53	24.97	31.1	21.15	19.84	20.65	21.58	22.66	23.21	26.9	22.2	24.15	23.14	23.26	24.96	23.93
69	20.39	20.11	21.72	24.07	25.92	25.73	30.08	21.5								23.72					23.4	25.58	32.76	21.67	20	20.8	21.62	22.79	23.68	27.85	23.8	25.6	24.02	24.5	25.85	24.45
72	21.2	21.18	22.61	24.29	26.4	25.68															23.9	25.44	33.33	21.8	20.9	21.04	22.12	23.13	23.84	27.92	24.32	26.08	24.2
76	21.79	21.33	22.89	24.82	26.55	25.82															24.04	25.52	33.5	22.22	21.13	21.28	22.51	24.26	24.48	28.3	24.76	26.77	24.35
79	22.23	21.53	23.2	25.17	26.94	26.15															24.53	25.87	34.96	22.52	21.3	21.37	22.76	24.54	24.76	28.64	25.1	27.32	24.54
83	22.66	21.92	23.87	25.63	27.74	26.54															24.99	26.14	35.22	22.99	21.57	21.68	23.01	24.92	25	28.97	25.66	27.92	25.62
86	22.91	22.13	24.36	25.93	27.78	27.35															25.64	26.71	35.84	23.21	21.8	21.82	23.45	25.08	25.54	29.67
90	23.15	22.66	24.87	26.82	28.62	27.58															26.33	26.82	36.47	23.78	21.93	22.01	23.99	26.21	26.06	29.81
93	23.39	23	25.11	26.7	28.73																26.9	26.78	36.89	24.2	22.21	22.33	24.64	26.32
97	23.59	23.26	25.36	26.6	28.86																27.36	26.88	38.39	24.54	22.39	22.45	25.41	26.1

## Sheet: Supplementary Fig 1g
				Control																		pomcSRC-1-KO
30	12.2	12.53	14.09	12.77	12.5	15.75	11.83										11.7	14.63	13.84	13.95	14.33	12.69	14.73							16.53
34	13	12.94	14.82	13.23	13.21	16.27	12.7	13.73	12.61								12.53	15.28	13.99	14.33	15.57	14.46	16.1	15.35	13.45	13.92	13.76	13.88		16.96
37	13.7	14.24	15.3	13.52	13.63	16.65	13.1	14.03	13								12.79	15.8	14.09	14.74	15.66	15.32	16.28	15.88	14.06	14.96	14.62	14.78		17.08
41	14.14	14.43	16.2	14.12	13.76	17.12	13.53	14.47	13.36								13.29	16.3	14.7	14.74	15.61	15.83	16.3	16.29	14.83	16.4	15.68	16.01		17.51
44	14.14	14.36	16.07	13.76	14.11	16.98	13.76	15.02	13.89								13.96	16.32	14.38	15.45	16.36	15.98	16.89	16.82	15.76	16.67	15.93	16.28		18.58
48	14.66	15.02	17.05	14.7	14.46	17.86	14.02	15.63	14.22								14.79	17.02	14.92	16.18	16.9	16.22	17.31	17.13	16.08	17.04	16.14	16.57		19.2
51	15	15.1	17.32	15.06	14.83	18.23	14.38	16.18	14.72								14.74	17.2	15.63	16.34	17.76	16.62	17.78	17.5	16.32	17.1	16.38	17.05		19.99
55	15.27	15.09	17.48	15.33	15.2	18.44	14.67	16.93	14.95								15.88	17.11	16.11	16.6	18.01	17	17.92	18.55	17.15	17.25	17.32	17.42		20.67
58	15.78	15.92	17.93	16.88	15.75	18.92	14.99	17.2	15.08								15.8	17.96	16.58	17.38	18.35	17.37	18.05	18.6	17.52	17.53	17.56	17.5		20.89
62	16.07	16.57	18.42	16.35	16.1	19.77	15.91	17.5	15.3								15.61	18.25	16.92	18.03	19.37	18.16	19.07	18.65	17.84	17.78	17.9	17.7		21.11
65	16.54	17.33	18.83	16.99	16.34	20.74	16.13	17.77	15.84								16.05	18.64	17.23	18.74	19.56	18.34	19.26	18.92	18.1	18.15	18.12	18.05		21.58
69	16.53	17.96	19.33	17.25	16.5	20.89	16.37	18.13	16.29								16.15	18.89	17.43	19.22	19.95	18.5	19.43	19.51	18.43	18.97	18.96	18.61		21.98
72	16.46	17.2	19.52	17.8	16.7	21.02	16.92	18.19	16.68								16.56	19.46	17.66	19.35	20.1	18.46	19.92	20.01	18.5					22.65
76	16.55	17.92	19.71	18.43	16.6	21.66	17.44	18.2	17.07								16.78	20.42	17.88	19.67	20.9	18.69	19.92	20.42	18.65					22.61
79	16.73	18.58	19.67	18.82	16.88	21.62	17.5	18.52	17.4								16.87	20.68	17.95	19.61	21.1	18.92	20.13	20.95	18.76					23.01
83	16.8	18.65	19.56	19.1	17.33	21.67	17.56	18.92	17.8								16.96	21.21	18.25	19.55	21.34	19.02	20.39	22.17	18.92					23.54
86	16.82	18.71	20.01	19.16	18.02	21.6	17.97										17.03	21.46	18.58	19.8	21.93	19.48	20.26							24.1
90	16.82	18.67	20.78	19.82	18.64	21.68	18.18										17.1	22.98	19.26	20.32	23.21	19.78	20.44							24.4
93	16.93	18.89	21.66	20.3	18.77	21.95											17.2	23.15	19.28	20.76										24.66
97	16.97	18.84	22.55	20.58	18.77	22.22											17.23	23.74	19.32	20.82										24.92

## Sheet: Supplementary Fig 1h
		Control									pomcSRC-1-KO
Chow	24 hr	8.80994	7.6811	6.7322	6.76758	7.79131	7.63021	6.71268	7.23703	7.81781	7.15835	7.55201	9.05836	7.34184	8.42421	7.1257	6.7501
	Dark	4.65962	4.2872	3.73921	3.68824	4.26174	4.14522	3.75516	3.91808	4.30926	4.09524	4.21973	4.9618	4.00506	4.6121	3.99301	3.68913
	Light	4.15032	3.3939	2.99299	3.07934	3.52957	3.48499	2.95752	3.31895	3.50856	3.06311	3.33228	4.09656	3.33678	3.81211	3.1327	3.06097
HFD	24 hr	9.57704	7.97429	7.86245	7.42013	8.09955	7.90953	7.38816	7.92327	8.15518	7.87558	7.79516	9.34145	8.63894	8.91311	7.31252	7.14057
	Dark	5.06028	4.2789	4.18424	3.99864	4.37232	4.29361	3.97484	4.32056	4.39698	4.24217	4.11097	5.17034	4.59331	4.83334	3.90559	3.94983
	Light	4.51675	3.69538	3.67821	3.42149	3.72723	3.61592	3.41332	3.60271	3.7582	3.63341	3.6842	4.17112	4.04563	4.07977	3.40693	3.19074

## Sheet: Supplementary Fig 1i
		Control									pomcSRC-1-KO
Chow	24 hr	51496.3	58368.5	53879.7	57986	58122.6	51303	52462.8	54373.2	52745.1	51131	51876.7	58697.4	56191.7	53553.8	57983.2	53655.4
	Dark	27086.8	32392.9	29677.3	31245.1	31615.2	27698.2	29233.8	29259.3	28841.3	29149.8	28735.8	32312.4	30391.5	29059.2	32270.9	29052.8
	Light	24409.4	25975.6	24202.4	26740.9	26507.4	23604.8	23229	25113.9	23903.8	21981.2	23140.8	26384.9	25800.2	24494.6	25712.3	24602.5
HFD	24 hr	57397.5	62284.2	63631.8	65124.4	62129.5	54973.9	59514.5	61477.3	56777.9	57919.4	55289.8	62310.1	67917.8	58704.8	61169.7	58120.2
	Dark	30269.3	33368.3	33799.5	35030.3	33444	29778.3	31954.7	33468.1	30481.3	31119.3	29104.1	34416.2	35999	31777.9	32595.9	32054.9
	Light	27128.2	28916	29832.3	30094.1	28685.5	25195.6	27559.8	28009.2	26296.7	26800	26185.8	27893.9	31918.8	26926.9	28573.8	26065.3

## Sheet: Supplementary Fig 1j
		Control									pomcSRC-1-KO
Chow	24 hr	8582.67	8025.5	6421.83	10903	10848.8	7276.5	9798.17	8350.67	4880.17	15622.8	7753.67	11601.2	6813.83	5737.5	8938.5	15295.5
	Dark	6045.67	5948.33	4948.5	8182.83	8192.83	5789	8363.83	6608	3756	11770	5425.67	9084.83	4263	4394.83	7523.83	12060.7
	Light	2537	2077.17	1473.33	2720.17	2656	1487.5	1434.33	1742.67	1124.17	3852.83	2328	2516.33	2550.83	1342.67	1414.67	3234.83
HFD	24 hr	6774.67	6877.5	4282.17	12936	8119.83	5358.33	7615.5	8443.67	4650.83	12220.5	7196.5	8744	6249.33	6054.17	7670.67	11920.5
	Dark	4659.33	5216.83	3124.83	9558.5	6050.33	4424.67	6006.17	6966.33	3831	9231.33	4880.33	6982.83	4525.83	4835.17	6236	9793.67
	Light	2115.33	1660.67	1157.33	3377.5	2069.5	933.667	1609.33	1477.33	819.833	2989.17	2316.17	1761.17	1723.5	1219	1434.67	2126.83

[truncated: 2 more sheets: Supplementary Fig 1k, Supplementary Fig 1l]
