# Supplementary material for: Steroid receptor coactivator-1 modulates the function of Pomc neurons and energy homeostasis
Source: Nat Commun. 2019 Apr 12;10:1718. doi: 10.1038/s41467-019-08737-6 (PMC6461669; doi:10.1038/s41467-019-08737-6)
Supplement: Supplementary file 5 — Supplementary Data 2 [file 41467_2019_8737_MOESM5_ESM.xlsx]

## Sheet: Supplementary Fig 2a
			Saline									Leptin
Control	1.39	1.19	1.36	1.24	1.26	1.25	0.91	1.11	1.02	0.99	0.75	0.43	0.82	0.48	0.82	0.83	0.1	0.98
pomcSRC-1-KO	1.28	1.08	1.14	1.24	1.07	0.46	1.18			0.86	1.02	0.65	0.84	0.76	0.68	0.69

## Sheet: Supplementary Fig 2b
			Saline									Leptin
Control	3.18	3.35	3.35	3.06	3.1	3.01	3.01	3.04	2.77	2.83	1.99	1.73	2.34	2.6	2.57	2.42	2.02	2.87
pomcSRC-1-KO	3.06	3.09	3.13	3	2.93	2.23	2.87			2.43	3.06	2.63	2.32	2.46	2.26	1.91

## Sheet: Supplementary Fig 2c
Raw action potential traces were presented in the figure

## Sheet: Supplementary Fig 2d
	Control	MpomcSRC-1-KO
Depolarized	14	10
No Response	10	15

## Sheet: Supplementary Fig 2e
Control	MpomcSRC-1-KO
2.17	2.66
7.37	0.24
3.11	0.77
3.55	-1.98
2.34	8.13
2.21	1.8
-1.63	0.92
-1.86	2.05
-0.83	4.64
2.42	-0.05
2.28	1.44
5.26	0.49
3.47	-2.09
-1.56	0.55
-0.74	0.47
1.24	0.79
-0.4	1.7
2.87	2.35
-0.73	3.25
3.77	0.16
1.21	0.61
2.17	3.94
-0.5	4.69
-0.7	2.33
	3.6

## Sheet: Supplementary Fig 2f
Control	MpomcSRC-1-KO
-5.43478	78.5714
855	73.0612
0.37594	29.5454
-27.551	-73.2558
-57.6288	566.667
-22.87	11.8012
65.7948	91.6667
134.706	100
24.6914	-13.0593
4.34783	45.2555
21.2245	38.8489
79.4702	-24.7166
-10.8401	-7.91897
-22.133	83.432
	-8.29694
	-55.7377
	106.557
	236.364
	-3.98323
	136.364
	-6.69344
