# Supplementary material for: Steroid receptor coactivator-1 modulates the function of Pomc neurons and energy homeostasis
Source: Nat Commun. 2019 Apr 12;10:1718. doi: 10.1038/s41467-019-08737-6 (PMC6461669; doi:10.1038/s41467-019-08737-6)
Supplement: Supplementary file 6 — Supplementary Data 3 [file 41467_2019_8737_MOESM6_ESM.xlsx]

## Sheet: Supplementary Fig 3a
	S3A
			M1	Q463H
			M2	Q597P
			M3	Q603C
			M4	S738L
			M5	T979P
			M6	P1034L
			M7	L1376P

## Sheet: Supplementary Fig 3e
EV	Q463H	Q597P	S603C	S738L	T979P	P1034L	L1376P	V136M	N391S	S730R	I1127T
1.02711	0.937845	0.979594	1.15913	0.947037	0.918588	0.918588	0.918588	1.2897	0.669712	0.882616	1.12474
0.972889	0.943325	0.924721	1.17246	1.20964	0.780959	0.780959	0.780959	0.71036	0.809685	0.927202	1.21269
0.940913	1.26665	1.04147	0.968776	1.04147	1.47025	1.04674	1.00099	1.06665	1.23942	0.972215	1.23215
1.05909	1.26665	0.931552	1.10482	0.931552	1.2801	1.0564	0.943152	1.17185	1.22418	0.850163	1.20973
1.01067					1.04147
0.989333					0.931552
1.2897
0.71036

## Sheet: Supplementary Fig 3f
Lep(200 ng)	-	+	-	+
SRC-1	-	-	+	+
	1	1.29892	1.82681	2.3842
	1	1.19196	1.72552	2.13443
	1	1.12228	1.46403	1.63592
	1	1.07874	1.40804	1.63929
	1	1.11486	1.5443	2.00543
	1	1.07234

## Sheet: Supplementary Fig 3g
SRC-1	-	+	-	+
DNSTAT3	-	-	+	+
	0.96732	3.26807	0.982736	1.20987
	1.14159	1.53716	0.447544	0.875825
	0.891086	2.28857	0.517643	0.742328
