# Supplementary material for: Steroid receptor coactivator-1 modulates the function of Pomc neurons and energy homeostasis
Source: Nat Commun. 2019 Apr 12;10:1718. doi: 10.1038/s41467-019-08737-6 (PMC6461669; doi:10.1038/s41467-019-08737-6)
Supplement: Supplementary file 7 — Supplementary Data 4 [file 41467_2019_8737_MOESM7_ESM.xlsx]

## Sheet: Supplementary Fig 4c
WT	Q463H	Q597P	S603C	S738L	T979P	P1034L	L1376P
1.20635	0.776289	0.714838	0.582411	0.647692	0.629253	1.6031	1.44166
0.793649	0.72796	0.66691	0.674638	1.02992	0.400765	1.17772	1.20721
0.917785	1.05555	1.03555	0.832261	0.720755	1.88306	1.31041	0.484867
1.08221	0.817504	0.721062	0.67962	0.729366	2.13314		0.71905
0.754625			0.89344	0.595911	0.937325		1.47109
1.03654			0.610522	0.699299	0.825565		1.11394
0.980933			0.54809	1.01561
1.01907			0.894878
1.3513			0.705885
0.648703

## Sheet: Supplementary Fig 4f
WT	Q463H	Q597P	S603C	S738L	T979P	P1034L	L1376P
1.03797	0.841428	1.44294	0.901232	0.748801	0.815513	0.654893	2.35396
0.962034	0.885133	1.09256	0.971973	0.805749	1.08357	0.727346	0.892585
1.03688	0.532946	0.765202	0.852467	1.8453	0.667185	1.47657	0.851146
0.96312	0.570993	1.2927	1.25912	1.0609	0.796069	0.652986	1.25729
1.39024	0.778066		1.05557	0.96112
0.609758	0.941963		0.816149	1.04717
0.715551				1.80683
1.28445				1.18222
1.12291
0.867438
0.877095
1.13256

## Sheet: Supplementary Fig 4i
WT	Q463H	Q597P	S603C	S738L	T979P	P1034L	L1376P
0.954174	1.06385	0.819059	0.918059	0.869209	1.00714	0.567539	0.583291
1.0808	0.690824	0.700733	1.14815	1.19211	1.25508	1.29063	0.343737
0.965025	1.04017	1.25265	0.233079	1.17813	0.992659	0.679737	3.98048
0.979716	1.17946	0.510234	0.353792	1.29649	0.120403	1.05911	3.6458
1.02028	1.11428	0.205904	1.29199	1.872	0.55241	0.807152	0.101122
1.10705	1.2476	1.22695	0.748969	1.57445	0.561476	0.836545	0.484992
0.892948	1.34453	0.767147	0.730655	0.655132			1.03194
0.86443		0.617523	0.645998	0.577734			0.713445
1.13557		0.407318	0.433507
			0.934729

## Sheet: Supplementary Fig 4j
		Input						Immunoprecipitation

## Sheet: Supplementary Fig 4k
WT	Q463H	Q597P	S603C	S738L	T979P	P1034L	L1376P
1	1.67	1.07	1.01	1.27	1.37	1.2	0.93
1	1.02	0.82	0.71	0.68	0.87	0.47	0.26
1	0.94	0.58	0.73	1.18	0.93	1.63	1.46
1	1.31	1.34	1.14	1.76		2.06	1.14
1	1.19	0.82	1.05	0.93	0.79	0.81	0.42

## Sheet: Supplementary Fig 4n
WT	Q463H	Q597P	S603C	S738L	T979P	P1034L	L1376P
1.08732	0.730347	0.668195	1.17727	0.75771	0.820596	1.1787	1.22614
0.912677	0.681397	0.456833	1.22866	0.780848	0.667635	0.947858	1.22933
0.901619	0.701543	0.973132	0.762907	0.747073	0.944563	1.12045	0.968068
1.09838	0.843692	0.594698	0.518759	0.972125	0.707225	0.738388	0.579424
0.942302	1.02542		0.667584	0.708996
1.0577	0.745706		0.880452	0.889503
0.888846
1.11115
0.863226
0.960177
1.13677
1.03982
