# Supplementary material for: Steroid receptor coactivator-1 modulates the function of Pomc neurons and energy homeostasis
Source: Nat Commun. 2019 Apr 12;10:1718. doi: 10.1038/s41467-019-08737-6 (PMC6461669; doi:10.1038/s41467-019-08737-6)
Supplement: Supplementary file 9 — Source Data Figure 1 [file 41467_2019_8737_MOESM9_ESM.xlsx]

## Sheet: Fig 1a
	Control								SRC-1-KO
POMC	0.613527	1.11952	1.54765	1.16681	0.795167	0.580096	1.17724		0.323083	0.783259	0.876326	0.682101	0.203427	0.378074	0.515381
SOCS3	1.07852	0.756347	0.967341	1.16276	0.820428	1.35404	1.11647	0.744092	0.71589	0.88724	0.735085	1.49099	1.09499	1.07166	0.954496	0.873804

## Sheet: Fig 1b
	Control				SRC-1-KO
Site 1	1	1	1		0.378129	0.53543	0.796456
Site 2	1	1	1		0.091479	0.645354	0.370274	0.242603
Site 3	1	1	1		0.082561	0.686601	0.290847	0.327598

## Sheet: Fig 1c
STAT3	-	+	-	+
SRC-1	-	-	+	+
	98.6842	472.095	117.522	583.296
	98.6901	458.101	125.95	611.793
	102.626	435.434	133.27	983.041
	101.428	594.192	145.522	868.921
	98.5716	549.006	143.906	853.319
		622.131

## Sheet: Fig 1d
STAT3	-	+	-	+
SRC-1	-	-	+	+
	109.014	1818.65	118.08	1600.57
	99.5769	1585.49	100.856	854.37
	91.4091	1858.56	104.704	2973.75
	104.833	700.148	104.628	1164.78
	96.4456	626.015	97.9709	945.887
	98.7212	1217.62	111.928	3038.49
	100.47	3048.84	106.382	1668.27
	97.0267	2589.36	92.3662	860.214
	102.503	2797.02	103.311	3051.06

## Sheet: Fig 1e
	Control									pomcSRC-1-KO
0	0	0	0	0	0	0				0	0	0	0	0	0	0	0	0
4	1.61	-0.03	0.66	2.66	1.81	1.2				3.46	5.18	3.58	2.86	2.26	2.23	4.09	1.47	1.81
7	1.88	0.05	1.36	1.55	1.04	1.76				4.4	5.26	4.22	3.24	2.23	2.1	4.48	2.4	2.31
11	2.35	0.1	1.85	1.79	0.64	2.34				5.57	5.06	5.03	3.56	2.19	1.87	4.82	2.51	3.12
14	2.52	1.31	2.29	1.9	0.95	3.63				6.17	5.94	5.21	3.91	2.29	2.3	5.36	2.81	4.28
18	3.31	1.22	2.47	1.76	1.29	4.65				7.09	7.33	5.96	4.66	3.37	3.22	5.89	4.04	4.93
21	3.39	1.53	2.67	1.88	1.76	5.82				7.73	7.85	6.65	4.89	3.54	3.56	6.69	4.84	5.74
25	3.48	1.84	2.79	2.11	1.85	7.06				8.28	8.35	7.24	5.31	3.67	4	7.59	4.66	6.94
28	3.79	2.12	2.79	2.04	2.36	7.2				9.1	9.32	7.92	5.82	4.35	3.98	8.62	5.11	8.12

## Sheet: Fig 1f
	Control									pomcSRC-1-KO
Fat	5.66766	4.51764	6.69005	5.043	6.275	10.665				13.669	12.484	9.208	7.312	6.329	12.893	8.939	13.685	6.204
Lean	18.751	18.574	18.293	20.579	21.997	21.427				19.953	20.137	18.116	16.594	17.058	17.802	19.072	21.218	19.885

## Sheet: Fig 1g
		Control								pomcSRC-1-KO
Chow	24 hr	11.036	7.657	9.8115	10.943	12.648	10.695	11.749	12.245	11.9815	12.183	12.8805	13.454	11.0205	10.3385	12.617
	Dark	6.851	5.177	6.3085	6.014	7.2385	5.766	7.099	7.4555	6.417	7.5485	6.417	8.618	5.983	6.138	7.6725
	Light	4.185	2.48	3.503	4.929	5.4095	4.929	4.65	4.7895	5.5645	4.6345	6.4635	4.836	5.0375	4.2005	4.9445
HFD	24 hr	18.0005	19.2308	17.161	19.257	18.7068	17.9208	17.2658	18.9426	19.5452	18.2614	20.698	20.7766	17.5802	19.5976
	Dark	11.319	12.052	9.2224	10.9254	10.48	10.7158	10.0608	11.528	12.1306	10.8206	12.3926	12.707	9.7726	13.0738
	Light	6.6815	7.1788	7.9386	8.3316	8.2268	7.205	7.205	7.4146	7.4146	7.4408	8.3054	8.0696	7.8076	6.5238		Note: this mouse broke HFD pellets into power and caused inacurrate reading of the CLAMS system

## Sheet: Fig 1h
	Control															pomcSRC-1-KO
0	0	0	0	0	0	0	0	0	0	0	0	0	0	0		0	0	0	0	0	0	0	0	0	0
2	5.46	5.54	7.18	5.68	5.66	4.58	6.08	4.64	6.58	6.11	6.27	6.67	5.61	5.47		5.28	5.74	6.36	7.26	5.76	6.22	5.2	6.3	6.08	5.82
4	11.54	11.72	12.38	11.54	11.72	10.04	12.14	10.34	12.5	11.76	11.81	12.05	11.32	10.61		12.1	12.12	12.52	15.14	13.04	12.4	11.92	12	12.33	12.21
6	17.7	17.65	17.37	17.55	18.22	15.05	18.7	16.5	17.96	17.25	16.7	17.37	16.45	15.44		18.36	18.65	18.71	21.31	19.5	18.12	18.12	17.28	18.26	18.68
8	24.08	23.27	22.53	23.19	25.18	21.73	25.16	22.02	23.55	22.3	21.51	22.47	21.2	19.28		24.98	25.19	25.09	28.99	26.4	24.88	24.26	22.42	23.43	24.34
10	30.82	29.09	28.71	29.17	32.46	27.97	31.72	28.18	28.47	27.51	25.85	27.04	25.65	23.73		31.64	31.95	30.97	36.87	32.94	30.92	30.8	27.85	28.52	30.19

## Sheet: Fig 1i
	Control									MpomcSRC-1-KO
0	0	0	0	0	0	0	0	0		0	0	0	0	0	0	0	0
2	1.35	1.3	1.12	1.01	1.66	0.77	1.5	1.07		1.24	1.42	1.43	1.47	1.64	1.58	1.37	2.98
4	1.38	1.7	1.65	1.85	1.71	1.32	3.05	1.68		1.95	1.81	3.22	2.52	2.76	2.56	2.89	4.6
6	0.97	0.97	2.04	2.7	1.12	2.04	4.25	1.27		1.49	2.21	4.85	2.79	3.09	3.49	3.37	5.35
8	0.44	0.32	3	3.62	0.41	2.36	5.52	2.17		1.49	3.26	5.7	3.02	3	4.25	3.63	6.03
10	0.29	0.28	3.1	3.75	0.8	2.69	6.73	2.03		1.68	3.58	7.3	3.84	3.84	4.95	4.45	7.57
14	0.27	0.61	5.43	2.92	0.35	3.26	8.55	4.02		2	4.81	8.66	5.07	4.08	5.1	5.24	10.33
18	0.4	0.84	6.58	3.14	0.5	4.23	9.73	4.37		2.82	6.53	10.25	6.11	4.94	6.13	5.54	11.33
22	1.45	1.09	7.72	4.18	0.41	5.03	11.92	6.1		3.95	7.59	9.49	7.08	5.18	8.11	5.8	14.42
24	1.73	0.99	7.79	5.34	0.32	5.43	12.18	6.27		4.66	8.43	10.19	7.44	5.8	8.6	6.43	14.61
26	1.28	0.97	8.47	4.84	0.33	5.87	12.9	6.54		4.73	8.73	10.83	7.63	5.77	10.13	6	15.43
28	1.28	0.97	9.09	5.63	0.46	5.92	14.07	6.77		4.73	8.98	10.95	7.63	5.74	11.54	7.72	15.31
30	1.49	1.18	10.72	5.02	0.29	6.57	15.24	7.17		5.2	9.61	12.05	8.01	6.33	12.08	8.1	15.59

## Sheet: Fig 1j
	Control								MpomcSRC-1-KO
Fat	3.791	4.099	13.136	6.926	19.369	2.375	7.64	10.336	7.367	10.838	14.21	20.33	9.546	17.297	10.157	19.166
Lean	16.141	16.738	20.273	19.769	20.015	17.827	19.025	22.731	16.801	15.383	18.228	21.566	19.001	19.346	20.645	18.479

[truncated: 1 more sheets: Fig 1k]
