# Supplementary material for: Steroid receptor coactivator-1 modulates the function of Pomc neurons and energy homeostasis
Source: Nat Commun. 2019 Apr 12;10:1718. doi: 10.1038/s41467-019-08737-6 (PMC6461669; doi:10.1038/s41467-019-08737-6)
Supplement: Supplementary file 10 — Source Data Figure 2 [file 41467_2019_8737_MOESM10_ESM.xlsx]

## Sheet: Fig 2a
Control	pomcSRC-1-KO
3.9	32.16
2.24	61.97
10.73	41.7
9.7	102.08
13.83	34.66
	32.18
	12.38
	44.42

## Sheet: Fig 2b
Fig2B：

## Sheet: Fig 2c
0	0.868823	1.13118
0.5	2.39507	2.81171
1	2.37398	1.62057
2	2.0218	1.06197
4	1.81704	0.792985

## Sheet: Fig 2d
	Saline									Leptin
Control	0.36	0.2	0.41	0.33	0.3	0.38	0.2	0.27	0.34	0.27	0.14	0.09	0.3	0.19	0.11	0.17	0.06	0.18
pomcSRC-1-KO	0.19	0.23	0.36	0.45	0.18	0.16	0.31			0.28	0.32	0.33	0.28	0.33	0.18	0.21

## Sheet: Fig 2e
See TIFF files

## Sheet: Fig 2f
Control	pomcSRC-1-KO
49	118
52	95
56	105
46.5	104.5
51.5	103

## Sheet: Fig 2g
Raw resting membrane potential traces were presented in the figure

## Sheet: Fig 2h
	Control	MpomcSRC-1-KO
Depolarized	26	14
No Response	13	29

## Sheet: Fig 2i
Control	MpomcSRC-1-KO
1.24	3.21
0.44	-0.22
7.18	-0.54
0.43	2.93
4.71	-1.22
3.35	-1.64
1.32	1.27
7.26	0.89
1.24	4.15
0.76	1.07
6.98	7.23
9.07	5.95
3.47	-0.07
3.86	4.38
4.43	5.19
-0.12	-0.38
-0.05	0.7
4.08	1.32
3.8	0.23
9.41	-0.82
2.61	3.1
0.29	8.53
3.42	6.54
3.19	-0.25
3.36	0.93
-1.4	2.13
3.57	0.55
10.5	1.75
2.29	1.77
2.65	-1.22
6.72	-0.79
2.92	-0.79
6.17	0.31
0.29	-0.66
0.6	-0.97
11	7.51
17.8	1.36
-1.77	0.62
2.55	0.4
	-0.87
	2.3
	7.57
	-1.85

## Sheet: Fig 2j
Raw action potential traces were presented in the figure

[truncated: 5 more sheets: Fig 2k, Fig 2l, Fig 2m, Fig 2n, Fig 2o]
