# Supplementary material for: Steroid receptor coactivator-1 modulates the function of Pomc neurons and energy homeostasis
Source: Nat Commun. 2019 Apr 12;10:1718. doi: 10.1038/s41467-019-08737-6 (PMC6461669; doi:10.1038/s41467-019-08737-6)
Supplement: Supplementary file 13 — Source Data Figure 3 [file 41467_2019_8737_MOESM13_ESM.xlsx]

## Sheet: Fig 3a
Schematic figure

## Sheet: Fig3b
Fig 3B

## Sheet: Fig 3c
WT	Q463H	Q597P	S603C	S738L	T979P	P1034L	L1376P
1.08122	0.239969	0.155192	0.187532	0.694194	0.112682	0.200154	0.0121803
0.963659	0.501943	0.20464	0.162937	0.592586	0.104735	0.091601	0.0127779
0.955119	0.306956	0.0886214	0.060212	1.38068	0.074587	0.145878	0.012654
0.658224		0.0755819		1.81877
1.34178

## Sheet: Fig 3d
Fig 3D

## Sheet: Fig 3e
EV	WT	Q463H	Q597P	S603C	S738L	T979P	P1034L	L1376P	V136M	N391S	S730R	I1127T
0.969757	1.76199	0.693943	0.752842	0.383269	1.31684	0.803439	0.435653	0.420588	1.08227	0.672178	0.998651	0.703254
1.11751	1.84262	0.769988	0.535803	0.491233	1.10803	0.319739	0.376618	0.417273	0.879714	0.770959	0.847372	1.0226
1.20298	1.15756	0.460176	0.522683	0.870563	1.08887	0.779541	0.127552	0.176109	0.810192	0.973624	0.635685	1.29559
0.88428	1.74934	0.628334	0.598663	0.711508	0.474703	1.09647	0.211522	0.17191	0.91937	1.1609	1.54142	1.37918
1.24229		0.888309	0.194219		1.45701	0.369112
0.844977		0.336669	0.205581		0.944193	0.322556
1.3932			0.33038			0.60701
0.694061			0.953721			0.542026
1.08887			0.599387
0.474703			0.480529
0.918185
1.16918

## Sheet: Fig 3f
WT	M381R	R385Q	Q463H	S557T	Q597P	S603C	A715T	S738L	T979P	M984T	P988S	P1034L	N1212K	S1250I	L1376P	V136M	N391S	S730R	I1127T
1.98635	1.99141	0.41545	1.49251	0.64323	0.767936	1.10116	1.22431	1.87811	0.881678	0.458005	0.246159	1.12795	1.23975	1.05933	1.07025	1.852	2.351	2.443	2.537
2.13282	1.97067	1.15163	1.69022	1.49548	1.02559	1.06185	1.55652	1.63082	1.29488	1.38956	1.78866	1.19192	1.00639	0.828228	0.740587	2.56429	2.1451	2.50029	2.5232
2.24411	1.90147	1.25176	0.840659	1.06235	1.17913	0.868817	1.09486	1.83381	1.33743	1.43341	1.22174	1.08941	0.044281	0.410353	0.84931	1.98889	2.83061	2.46165	2.5101
3.59033	1.01838		1.16079		1.30063		0.397014		0.912747	1.05657	0.735263	0.906895	0.995835	0.413544	1.00715	1.89489	1.40678
2.98477	0.698467		1.24611		1.17502		0.868307			0.046196	0.228628		0.479468	0.794107	0.686407	2.17692	1.87664
2.00215	0.68664		1.38525		1.41639					0.441574				0.912747		2.36524	1.64323
2.97522			0.902952		1.22146											1.13395	2.3007
1.92908			1.64635													2.19284
1.82113
2.223
2.18859
2.17692
2.06521
2.05302
2.08802
1.91942
