# Supplementary material for: Steroid receptor coactivator-1 modulates the function of Pomc neurons and energy homeostasis
Source: Nat Commun. 2019 Apr 12;10:1718. doi: 10.1038/s41467-019-08737-6 (PMC6461669; doi:10.1038/s41467-019-08737-6)
Supplement: Supplementary file 14 — Source Data Figure 4 [file 41467_2019_8737_MOESM14_ESM.xlsx]

## Sheet: Fig 4a
Raw gel image was presented in the figure

## Sheet: Fig 4b
	Control							SRC-1L1376P/+
0	0	0	0	0	0			0	0	0	0	0	0
1	1.84	1.4	1.61	1.41	1.49			0.06	2.94	2.36	0.67	2.84	2.29
2	3.12	1.06	2.92	2.86	3.68			2.62	4.67	5.33	2.61	4.41	3.73
3	3.57	1.48	3.55	3.8	4.09			3.59	6.92	7.53	4.81	6.05	4.13
4	4.16	1.75	3.55	5.06	5.85			4.04	7.22	9.54	6.25	7.29	4.99
5	4.8	2.38	3.6	3.88	5.63			4.11	7.55	8.96	6.17	7.87	5.96
6	4.92	4.32	2.65	4.17	6.25			5.01	8.28	9.04	7.41	9.25	7.18
7	5.26	6.1	1.87	5.98	9.23			5.33	10.24	10.92	9.66	12.37	9.69

## Sheet: Fig 4c
							Control								SRC-1L1376P/+
Fat	10.22	11.61	7.13	10.99	10.83	7.09	10.65	10.6	11.65	12.59	8.62	7.24	11.63		11.38	10.98	13.49	16.13	15.33	11.17	18.79	14.07	10.02	10.45
Lean	23.29	22.28	21.66	22.68	19.35	23.15	21.9	21.93	24.52	22.69	23.01	20.94	25.17		25.29	25.36	22.89	21.87	22.24	24.57	26.75	23.45	25.52	23.81

## Sheet: Fig 4d
	Control							SRC-1L1376P/+
0	0	0	0	0	0	0		0	0	0	0	0	0
1	17.6	17.5	19.87	15.76	17.79	18.83		17.87	23.29	20.16	21.03	18.29	19.77
2	32.29	32.7	36.97	30.8	34.25	35.75		37.26	44.32	41.18	42.87	35.34	36.51
3	45.39	38.31	52.87	43.11	48.39	48.49		53.39	62.71	57.57	61.16	49.62	49.71
4	59.71	52.73	69.19	56.37	64.23	63.99		71.26	80.25	77.75	79.15	65.37	65.34
5	73.66	67.8	85.58	69.97	77.27	76.6		86.86	97.7	94.05	95.46	80.4	80.87
6	87.67	84.73	101.95	82.29	91.2	91.61		103.48	115.26	110.31	113.54	96.29	97.12

## Sheet: Fig 4e
Control	SRC-1L1376P/+
0.874556	0.611301
0.997662	0.752601
0.700579	0.697351
0.888816	0.526057
1.00925	0.954812
0.968141	0.999969
1.13285	0.786374
1.0792	0.860524
1.03285	1.03523
0.854581	0.806618
1.17823	0.815989
0.860524	1.18643
0.901223
1.2983
1.30733
0.915917

## Sheet: Fig 4f
Raw resting membrane potential traces were presented in the figure

## Sheet: Fig 4g
	WT	L1376P
Depolarized	13	5
No Response	6	14

## Sheet: Fig 4h
Control	SRC-1L1376P
5.56613	0.2349
7.49731	3.08582
0.77737	0.80164
8.20804	0.78637
3.81235	2.70908
5.71456	2.56454
0.4212	1.3422
3.64812	0.26115
4.38848	1.18542
4.4947	-0.05107
0.28322	1.05954
6.90814	4.52481
0.72559	1.15677
7.07889	0.18927
-0.01442	0.16626
5.49512	3.76616
5.53793	0.10345
3.40319	-0.28999
0.57675	-0.14963

## Sheet: Fig 4i
Raw action potential traces were presented in the figure

## Sheet: Fig 4j
Control	SRC-1L1376P
4.72	3.99
2.37	0.35
4.5	1.12
2.47	0.58
2.88	2.33
4.72	2.16
4.59	1.84
5.42	2.8
3.12	3.48
2.18	0.58
3.79	1.21
5.16	1.16
3.32	0.33
1.6	4.65
3.28	0.21
4.9	1.39
5.44	0.66
2.88	1.21
5.5	1.33
8.97	2.09
5.6	1.27
2.97	2.3
6.64
1.64

[truncated: 4 more sheets: Fig 4k, Fig 4l, Fig 4m, Fig 4n]
